# Supplementary material for: Genome-Wide Association Study for Markers Related to Protein, Fiber (ADF and NDF) and Oil Content in Winter Oilseed Rape Seeds (Brassica napus L.)
Source: Int J Mol Sci. 2025 Dec 11;26(24):11931. doi: 10.3390/ijms262411931 (PMC12732502; doi:10.3390/ijms262411931)
Supplement: Supplementary file 1 [file ijms-26-11931-s001.zip]

Archive with 4 entries (4 files):
- Supplementary materials S4.xlsx
- Supplementary Table S1.pdf
- Supplementary Table S2.pdf
- Supplementary Table S3.pdf
