# Supplementary material for: Genome-Wide Association Study for Markers Related to Protein, Fiber (ADF and NDF) and Oil Content in Winter Oilseed Rape Seeds (Brassica napus L.)
Source: Int J Mol Sci. 2025 Dec 11;26(24):11931. doi: 10.3390/ijms262411931 (PMC12732502; doi:10.3390/ijms262411931)
Supplement: Supplementary file 1 [file ijms-26-11931-s001.zip › Supplementary materials S4.xlsx]

## Sheet: Arkusz1
Supplementary Materials S4: Gene ontology (GO) analysis

## Sheet: Protein
Category	Go Term	out	p-value	Genes
GOTERM_BP_ALL	GO:0009059~macromolecule biosynthetic process	9	0.009391561640434466	LOC106424431, LOC106406243, LOC106424427, LOC106407332, LOC106410865, LOC106378797, LOC106424428, LOC125588628, LOC106402370
GOTERM_BP_ALL	GO:0141187~nucleic acid biosynthetic process	6	0.013290428226959103	LOC106424431, LOC106406243, LOC106424427, LOC106407332, LOC106410865, LOC106424428
GOTERM_BP_ALL	GO:0034654~nucleobase-containing compound biosynthetic process	6	0.025070194578144814	LOC106424431, LOC106406243, LOC106424427, LOC106407332, LOC106410865, LOC106424428
GOTERM_BP_ALL	GO:0032774~RNA biosynthetic process	5	0.03922730994362088	LOC106424431, LOC106406243, LOC106424427, LOC106407332, LOC106424428
GOTERM_BP_ALL	GO:0043170~macromolecule metabolic process	13	0.05823812861693359	LOC106411162, LOC106378554, LOC106412535, LOC106406243, LOC106410865, LOC106407332, LOC106378797, LOC106402370, LOC106424431, LOC106424427, LOC106424428, LOC125588628, LOC106410390
GOTERM_BP_ALL	GO:0006487~protein N-linked glycosylation	2	0.06285712693850928	LOC106378797, LOC125588628
GOTERM_BP_ALL	GO:0006397~mRNA processing	3	0.06335262147949655	LOC106424431, LOC106407332, LOC106424428
GOTERM_BP_ALL	GO:0006396~RNA processing	4	0.06693291891666234	LOC106424431, LOC106424427, LOC106407332, LOC106424428
GOTERM_BP_ALL	GO:0009058~biosynthetic process	9	0.09052563039715228	LOC106424431, LOC106406243, LOC106424427, LOC106407332, LOC106410865, LOC106378797, LOC106424428, LOC125588628, LOC106402370
GOTERM_BP_ALL	GO:0016070~RNA metabolic process	5	0.09104811182259244	LOC106424431, LOC106406243, LOC106424427, LOC106407332, LOC106424428
GOTERM_MF_ALL	GO:0016779~nucleotidyltransferase activity	3	0.010739721211718185	LOC106406243, LOC106410865, LOC106404241
GOTERM_MF_ALL	GO:0034061~DNA polymerase activity	2	0.02089888063096336	LOC106410865, LOC106404241
GOTERM_MF_ALL	GO:0003676~nucleic acid binding	10	0.03458762850780729	LOC125610138, LOC106424384, LOC106424431, LOC125576273, LOC106423765, LOC106406243, LOC106424427, LOC106410865, LOC106424428, LOC106436808
GOTERM_MF_ALL	GO:0003723~RNA binding	5	0.06142081604611078	LOC106424431, LOC106423765, LOC106424427, LOC106424428, LOC106436808

## Sheet: Oil
Category	Go Term	out	p-value	Genes
GOTERM_BP_ALL	GO:0006468~protein phosphorylation	6	0.010018589993684351	LOC106439751, LOC106367343, LOC106441621, LOC106454026, LOC106437235, LOC106358459
GOTERM_BP_ALL	GO:0016310~phosphorylation	6	0.010970744961038233	LOC106439751, LOC106367343, LOC106441621, LOC106454026, LOC106437235, LOC106358459
GOTERM_BP_ALL	GO:0022622~root system development	2	0.06958080590365731	LOC111203944,	LOC125583733
GOTERM_BP_ALL	GO:0048364~root development	2	0.06958080590365731	LOC111203944, LOC125583733
GOTERM_BP_ALL	GO:0036211~protein modification process	7	0.07387102918420743	LOC106439751, LOC106367343, LOC106441621, LOC106454026, LOC106437235, LOC106365208, LOC106358459
GOTERM_CC_ALL	GO:0005886~plasma membrane	6	0.041336300026821	LOC106441621, LOC106454026, LOC106416322, LOC125607062, LOC106454063, LOC106437235
GOTERM_CC_ALL	GO:0071944~cell periphery	6	0.0678131091554653	LOC106441621, LOC106454026, LOC106416322, LOC125607062, LOC106454063, LOC106437235
GOTERM_MF_ALL	GO:0010279~indole-3-acetic acid amido synthetase activity	2	0.00457316282998066	LOC106346022, LOC106437258
GOTERM_MF_ALL	GO:0140097~catalytic activity, acting on DNA	4	0.0112086800630023	LOC106348031, LOC106439749, LOC106369409, LOC106348005
GOTERM_MF_ALL	GO:0000166~nucleotide binding	12	0.0135837114113705	LOC106439751, LOC106367343, LOC106441621, LOC106454026, LOC106437251, LOC106358453, LOC106348031, LOC111214216, LOC106346023, LOC106348005, LOC106437235, LOC106358459
GOTERM_MF_ALL	GO:1901265~nucleoside phosphate binding	12	0.0138679135723112	LOC106439751, LOC106367343, LOC106441621, LOC106454026, LOC106437251, LOC106358453, LOC106348031, LOC111214216, LOC106346023, LOC106348005, LOC106437235, LOC106358459
GOTERM_MF_ALL	GO:0003955~NAD(P)H dehydrogenase (quinone) activity	2	0.0145628480188846	LOC106437251, LOC106346023
GOTERM_MF_ALL	GO:1901363~heterocyclic compound binding	12	0.0188415421299296	LOC106439751, LOC106367343, LOC106441621, LOC106454026, LOC106437251, LOC106358453, LOC106348031, LOC111214216, LOC106346023, LOC106348005, LOC106437235, LOC106358459
GOTERM_MF_ALL	GO:0032553~ribonucleotide binding	11	0.019194650623323792	LOC106439751, LOC106367343, LOC106441621, LOC106454026, LOC106437251, LOC106358453, LOC106348031, LOC111214216, LOC106346023, LOC106437235, LOC106358459
GOTERM_MF_ALL	GO:0097367~carbohydrate derivative binding	11	0.02058037404145364	LOC106439751, LOC106367343, LOC106441621, LOC106454026, LOC106437251, LOC106358453, LOC106348031, LOC111214216, LOC106346023, LOC106437235, LOC106358459
GOTERM_MF_ALL	GO:0016772~transferase activity, transferring phosphorus-containing groups	8	0.020624400731016252	LOC106439751, LOC106367343, LOC106441621, LOC106454026, LOC106358453, LOC106348005, LOC106437235, LOC106358459
GOTERM_MF_ALL	GO:0004529~DNA exonuclease activity	2	0.021318186537356083	LOC106439749, LOC106348005
GOTERM_MF_ALL	GO:0016895~DNA exonuclease activity, producing 5'-phosphomonoesters	2	0.021318186537356083	LOC106439749, LOC106348005
GOTERM_MF_ALL	GO:0016773~phosphotransferase activity, alcohol group as acceptor	7	0.029009426528304273	LOC106439751, LOC106367343, LOC106441621, LOC106454026, LOC106358453, LOC106437235, LOC106358459
GOTERM_MF_ALL	GO:0016301~kinase activity	7	0.03769128668177496	LOC106439751, LOC106367343, LOC106441621, LOC106454026, LOC106358453, LOC106437235, LOC106358459
GOTERM_MF_ALL	GO:0043168~anion binding	11	0.04611597593559564	LOC106439751, LOC106367343, LOC106441621, LOC106454026, LOC106437251, LOC106358453, LOC106348031, LOC111214216, LOC106346023, LOC106437235, LOC106358459
GOTERM_MF_ALL	GO:0004536~DNA nuclease activity	2	0.04745614595950954	LOC106439749, LOC106348005
GOTERM_MF_ALL	GO:0010181~FMN binding	2	0.04876694950261613	LOC106437251, LOC106346023
GOTERM_MF_ALL	GO:0016655~oxidoreductase activity, acting on NAD(P)H, quinone or similar compound as acceptor	2	0.05616186178145051	LOC106437251, LOC106346023
GOTERM_MF_ALL	GO:0004672~protein kinase activity	6	0.05826019366185185	LOC106439751, LOC106367343, LOC106441621, LOC106454026, LOC106437235, LOC106358459
GOTERM_MF_ALL	GO:0032559~adenyl ribonucleotide binding	9	0.06385585130815685	LOC106439751, LOC106367343, LOC106441621, LOC106454026, LOC106358453, LOC106348031, LOC111214216, LOC106437235, LOC106358459
GOTERM_MF_ALL	GO:0016881~acid-amino acid ligase activity	2	0.07163811324909077	LOC106346022, LOC106437258
GOTERM_MF_ALL	GO:0016796~exonuclease activity, active with either ribo- or deoxyribonucleic acids and producing 5'-phosphomonoesters	2	0.07970663419011516	LOC106439749, LOC106348005
GOTERM_MF_ALL	GO:0030554~adenyl nucleotide binding	9	0.08047464491433967	LOC106439751, LOC106367343, LOC106441621, LOC106454026, LOC106358453, LOC106348031, LOC111214216, LOC106437235, LOC106358459

## Sheet: ADF
Category	Go Term	out	p-value	Genes
GOTERM_BP_ALL	GO:0065007~biological regulation	4	0.0555538355852441	LOC106450473, LOC106345694, LOC106450421, LOC106453228
GOTERM_BP_ALL	GO:2001141~regulation of RNA biosynthetic process	3	0.0673994329302354	LOC106450473, LOC106345694, LOC106453228
GOTERM_BP_ALL	GO:0006355~regulation of DNA-templated transcription	3	0.0673994329302354	LOC106450473, LOC106345694, LOC106453228
GOTERM_BP_ALL	GO:0051252~regulation of RNA metabolic process	3	0.0735529543122269	LOC106450473, LOC106345694, LOC106453228
GOTERM_BP_ALL	GO:0019219~regulation of nucleobase-containing compound metabolic process	3	0.0775437837124199	LOC106450473, LOC106345694, LOC106453228
GOTERM_BP_ALL	GO:0080090~regulation of primary metabolic process	3	0.0949100715408467	LOC106450473, LOC106345694, LOC106453228
GOTERM_BP_ALL	GO:0010468~regulation of gene expression	3	0.0990041073171713	LOC106450473, LOC106345694, LOC106453228
GOTERM_BP_ALL	GO:0010556~regulation of macromolecule biosynthetic process	3	0.0996746740604969	LOC106450473, LOC106345694, LOC106453228
GOTERM_MF_ALL	GO:0003677~DNA binding	5	0.0198609421536483	LOC106450473, LOC106450420, LOC106345694, LOC106453228, LOC106450471
GOTERM_MF_ALL	GO:0000976~transcription cis-regulatory region binding	3	0.02148935482241	LOC106450473, LOC106345694, LOC106453228
GOTERM_MF_ALL	GO:0001067~transcription regulatory region nucleic acid binding	3	0.02148935482241	LOC106450473, LOC106345694, LOC106453228
GOTERM_MF_ALL	GO:1990837~sequence-specific double-stranded DNA binding	3	0.0224264465149918	LOC106450473, LOC106345694, LOC106453228
GOTERM_MF_ALL	GO:0030247~polysaccharide binding	2	0.0250865671047955	LOC106345696, LOC125608392
GOTERM_MF_ALL	GO:0003690~double-stranded DNA binding	3	0.0308300193003564	LOC106450473, LOC106345694, LOC106453228
GOTERM_MF_ALL	GO:0043565~sequence-specific DNA binding	3	0.068194055978334	LOC106450473, LOC106345694, LOC106453228

## Sheet: NDF
Category	Go Term	out	p-value	Genes
GOTERM_BP_ALL	GO:0006793~phosphorus metabolic process	8	0.0158707194577578	LOC106415334, LOC111206366, LOC106410262, LOC106418549, LOC106396620, LOC111197836, LOC106416582, LOC111214317
GOTERM_BP_ALL	GO:0006796~phosphate-containing compound metabolic process	8	0.0158707194577578	LOC106415334, LOC111206366, LOC106410262, LOC106418549, LOC106396620, LOC111197836, LOC106416582, LOC111214317
GOTERM_BP_ALL	GO:0016310~phosphorylation	5	0.060742205257069	LOC106415334, LOC111206366, LOC106410262, LOC106396620, LOC106416582
GOTERM_MF_ALL	GO:1901363~heterocyclic compound binding	12	0.0188415421299296	LOC106410260, LOC106415334, LOC111206366, LOC106418549, LOC106396620, LOC106452778, LOC111197836, LOC106348783, LOC106409660, LOC106445340, LOC111215768, LOC106416582
GOTERM_MF_ALL	GO:0017076~purine nucleotide binding	11	0.0240420405910452	LOC106415334, LOC111206366, LOC106418549, LOC106396620, LOC106452778, LOC111197836, LOC106348783, LOC106409660, LOC106445340, LOC111215768, LOC106416582
GOTERM_MF_ALL	GO:0016832~aldehyde-lyase activity	2	0.0271364715680018	LOC106413970, LOC106413150
GOTERM_MF_ALL	GO:0000166~nucleotide binding	11	0.0352729599620274	LOC106415334, LOC111206366, LOC106418549, LOC106396620, LOC106452778, LOC111197836, LOC106348783, LOC106409660, LOC106445340, LOC111215768, LOC106416582
GOTERM_MF_ALL	GO:1901265~nucleoside phosphate binding	11	0.035898583781659	LOC106415334, LOC111206366, LOC106418549, LOC106396620, LOC106452778, LOC111197836, LOC106348783, LOC106409660, LOC106445340, LOC111215768, LOC106416582
GOTERM_MF_ALL	GO:0016301~kinase activity	7	0.0376912866817749	LOC106415334, LOC111206366, LOC106410262, LOC106418549, LOC106396620, LOC111197836, LOC106416582
GOTERM_MF_ALL	GO:0043168~anion binding	11	0.0461159759355956	LOC106410260, LOC106415334, LOC111206366, LOC106418549, LOC106396620, LOC106452778, LOC111197836, LOC106445340, LOC106445341, LOC111215768, LOC106416582
GOTERM_MF_ALL	GO:0016772~transferase activity, transferring phosphorus-containing groups	7	0.0607482671603504	LOC106415334, LOC111206366, LOC106410262, LOC106418549, LOC106396620, LOC111197836, LOC106416582
GOTERM_MF_ALL	GO:0022857~transmembrane transporter activity	6	0.0783975493717678	LOC106418676, LOC106410273, LOC106409977, LOC106415424, LOC106352325, LOC106445340
GOTERM_MF_ALL	GO:0035639~purine ribonucleoside triphosphate binding	9	0.0800644379447213	LOC106415334, LOC111206366, LOC106418549, LOC106396620, LOC106452778, LOC111197836, LOC106445340, LOC111215768, LOC106416582
GOTERM_MF_ALL	GO:0030554~adenyl nucleotide binding	9	0.0804746449143396	LOC106415334, LOC111206366, LOC106418549, LOC106396620, LOC111197836, LOC106348783, LOC106409660, LOC106445340, LOC106416582
GOTERM_MF_ALL	GO:0016773~phosphotransferase activity, alcohol group as acceptor	6	0.0862198800535576	LOC106415334, LOC111206366, LOC106410262, LOC106396620, LOC111197836, LOC106416582
GOTERM_MF_ALL	GO:0005215~transporter activity	6	0.0863849304833321	LOC106418676, LOC106410273, LOC106409977, LOC106415424, LOC106352325, LOC106445340

## Sheet: Protein + NDF
Category	Go Term	out	p-value	Genes
GOTERM_BP_ALL	GO:0009987~cellular process	50	0.00615813953098343	LOC106349130, LOC106417669, LOC106349132, LOC106400908, LOC106410433, LOC106414713, LOC106449459, LOC106406052, LOC106389072, LOC106431459, LOC106348206, LOC106389076, LOC106396564, LOC106428601, LOC106395991, LOC106427437, LOC106358082, LOC106358081, LOC106399587, LOC106381073, LOC106390203, LOC106351964, LOC106445588, LOC106412206, LOC106394802, LOC106351717, LOC111215720, LOC111215721, LOC1063…
GOTERM_BP_ALL	GO:1901135~carbohydrate derivative metabolic process	6	0.0364014599917013	LOC106356351, LOC111214017, LOC125583515, LOC106358081, LOC106406052, LOC106394802
GOTERM_BP_ALL	GO:0044238~primary metabolic process	33	0.0739223133251358	LOC106417669, LOC106349132, LOC106400908, LOC106410433, LOC106449459, LOC111208739, LOC106425390, LOC106406052, LOC106389072, LOC106348206, LOC106431459, LOC106404013, LOC106389076, LOC106396620, LOC106428601, LOC106395991, LOC106386342, LOC106358082, LOC106358081, LOC106452253, LOC106446734, LOC106356351, LOC106399587, LOC106381073, LOC106412206, LOC106394802, LOC106351717, LOC106402543, LOC1112…
GOTERM_BP_ALL	GO:0043170~macromolecule metabolic process	26	0.0879973266431888	LOC106417669, LOC106349132, LOC106400908, LOC111208739, LOC106425390, LOC106406052, LOC106348206, LOC106431459, LOC106404013, LOC106389076, LOC106396620, LOC106428601, LOC106395991, LOC106386342, LOC106358082, LOC106452253, LOC106446734, LOC106356351, LOC106399587, LOC106381073, LOC106412206, LOC106394802, LOC106351717, LOC106402543, LOC111215720, LOC106349126
GOTERM_BP_ALL	GO:0008152~metabolic process	36	0.096148973967741	LOC106417669, LOC106349132, LOC106400908, LOC106410433, LOC106449459, LOC111208739, LOC106425390, LOC106406052, LOC106389072, LOC106348206, LOC106431459, LOC106404013, LOC106389076, LOC111215718, LOC106396620, LOC106428601, LOC106395991, LOC106386342, LOC125583515, LOC106358082, LOC106358081, LOC106452253, LOC106446734, LOC106356351, LOC106399587, LOC106381073, LOC106412206, LOC125597623, LOC1063…
GOTERM_MF_ALL	GO:0004175~endopeptidase activity	5	0.03997491174515815	LOC106351717, LOC106428601, LOC106395991, LOC106402543, LOC106452253

## Sheet: ADF + NDF
Category	Go Term	out	p-value	Genes
GOTERM_BP_ALL	GO:0036211~protein modification process	5	0.054941747189359444	LOC106410519, LOC106377696, LOC106352050, LOC125585253, LOC125574997
GOTERM_BP_ALL	GO:0043412~macromolecule modification	5	0.08370121017294109	LOC106410519, LOC106377696, LOC106352050, LOC125585253, LOC125574997

## Sheet: Protein + ADF + NDF
Category	Go Term	out	p-value	Genes
GOTERM_BP_ALL	GO:0019538~protein metabolic process	3	0.056104821550893434	LOC106430633, LOC106410519, LOC106377696
